# Supplementary material for: Toothbrush abrasivity in a long-term simulation on human dentin depends on brushing mode and bristle arrangement
Source: PLoS One. 2017 Feb 21;12(2):e0172060. doi: 10.1371/journal.pone.0172060 (PMC5319671; doi:10.1371/journal.pone.0172060)
Supplement: S1 Table — (XLSX) [file pone.0172060.s001.xlsx]

## Sheet: Date_Final_engish
Probe	Produkt	Gruppe	Step heigh_1_a	Step heigh_2_a	Step heigh_3_a	Step heigh_4_a	Step hiegh_5_a	Step hiegh_1_b	Step hiegh_2_b	Step hiegh_3_b	Step hiegh_4_b	Step hiegh_5_b	Step hiegh_1_c	Step hiegh_2_c	Step hiegh_3_C	Step hiegh_4_C	Step hiegh_5_c
s,1,1	Sonicare	1	18.674	18.566	19.023	19.022	18.549	19.297	20.07	20.274	20.574	20.969	21.534	20.239	21.146	20.396	20.312
s,1,2	Sonicare	1	19.132	20.002	17.329	19.884	20.797	18.506	18.29	19.2	19.016	20.341	21.165	20.718	20.79	21.319	20.007
s,1,3	Sonicare	1	20.169	19.634	18.433	17.407	18.48	19.193	20.612	20.321	19.104	19.076	18.774	20.664	20.37	20.559	20.735
s,2,1	Sonicare	1	18.854	18.059	19.407	19.751	18.494	19.721	18.452	18.512	19.56	21.751	20.159	20.04	21.842	19.873	20.643
s,2,2	Sonicare	1	19.887	19.35	18.195	20.271	19.245	21.484	20.722	22.094	20.217	19.204	20.692	18.366	19.497	20.263	19.925
s,2,3	Sonicare	1	18.598	19.375	19.127	19.251	20.22	19.709	20.422	20.495	21.568	20.425	20.828	19.154	20.775	21.182	20.343
s,3,1	Sonicare	1	20.481	21.149	19.785	19.865	21.062	20.755	20.605	20.874	21.116	20.48	20.403	20.413	19.001	19.577	21.969
s,3,2	Sonicare	1	21.872	20.121	20.936	18.695	19.206	20.469	20.831	20.287	19.978	18.108	18.819	20.794	21.317	21.647	20.536
s,3,3	Sonicare	1	18.239	18.481	18.822	17.742	19.737	19.912	18.535	19.799	20.333	20.008	19.139	19.21	19.043	19.906	20.819
s,4,1	Sonicare	1	22.673	21.739	21.086	22.178	21.042	20.157	22.574	22.116	22.659	21.652	22.31	20.983	21.313	22.044	21.65
s,4,2	Sonicare	1	21.297	22.585	22.989	22.966	23.726	21.373	21.005	20.335	21.67	22.8	22.15	21.284	22.647	22.09	22.558
s,4,3	Sonicare	1	22.157	21.755	23.604	21.36	21.981	23.595	23.6	23.641	23.846	22.836	23.161	23.476	22.089	22.973	23.465
s,5,1	Sonicare	1	23.854	22.348	22.284	22.848	23.759	23.135	23.304	23.472	22.384	22.682	21.296	21.469	21.343	21.671	21.165
s,5,2	Sonicare	1	23.986	24.059	23.718	22.013	22.494	23.751	23.449	22.086	24.441	24.591	22.372	21.707	22.676	22.382	22.844
s,5,3	Sonicare	1	20.162	23.633	22.119	22.716	22.358	21.234	21.623	22.347	23.76	21.045	21.07	21.013	21.836	21.433	21.049
s,6,1	Sonicare	1	21.771	23.087	24.133	21.724	21.736	22.682	22.962	22.826	20.316	21.219	21.356	21.677	22.227	22.481	23.146
s,6,2	Sonicare	1	20.059	19.43	20.152	19.865	20.125	21.581	21.501	21.192	21.509	21.944	23.171	22.246	23.782	22.086	22.117
s,6,3	Sonicare	1	21.553	22.117	22.18	21.665	22.161	21.734	21.526	21.218	21.487	22.166	22.111	22.778	22.92	21.667	20.103
o,1,1	Oral-B	2	14.739	14.258	14.154	15.179	15.001	14.56	14.4452	15.558	15.562	15.037	15.84	16.652	15.449	15.409	15.82
o,1,2	Oral-B	2	14.666	15.866	17.608	16.147	15.123	14.391	15.106	15.512	15.014	14.402	17.371	17.453	17.972	17.583	16.53
o,1,3	Oral-B	2	14.337	14.308	15.148	13.218	15.375	16.393	15.552	16.581	16.039	17.583	17.849	16.859	16.132	16.025	16.771
o,2,1	Oral-B	2	15.091	14.004	13.646	13.195	15.065	16.212	16.926	15.572	15.877	16.741	15.445	15.61	15.076	15.287	16.662
o,2,2	Oral-B	2	15.719	14.467	15.05	14.444	14.523	14.409	15.073	15.884	15.096	15.804	17.178	17.903	17.505	17.381	16.561
o,2,3	Oral-B	2	14.743	14.731	15.074	15.865	15.086	14.54	16.821	16.367	16.557	16.269	16.895	16.264	15.236	15.915	15.562
o,3,1	Oral-B	2	15.563	15.081	17.123	16.328	15.59	16.349	15.731	16.358	15.6	16.037	17.907	16.717	16.777	16.708	16.602
o,3,2	Oral-B	2	15.293	15.912	15.129	15.757	15.172	15.584	15.378	16.739	15.803	16.251	15.506	16.861	16.395	16.497	16.216
o,3,3	Oral-B	2	15.427	15.568	15.484	15.833	15.625	14.861	14.03	15.755	15.034	15.882	16.431	17.269	16.623	16.219	16.871
o,4,1	Oral-B	2	14.982	16.059	16.747	15.547	15.179	14.743	15.232	16.501	15.732	14.68	14.576	14.42	14.701	14.726	14.147
o,4,2	Oral-B	2	13.937	14.966	13.204	14.027	14.177	14.731	16.444	15.757	15.54	15.129	16.256	16.234	15.962	15.97	15.533
o,4,3	Oral-B	2	13.763	13.556	13.587	13.175	14.697	15.943	14.245	15.461	14.17	15.73	15.767	16.412	14.615	14.438	15.883
o,5,1	Oral-B	2	13.338	13.16	14.01	13.502	14.256	13.941	13.919	13.71	13.862	13.944	14.047	13.767	15.289	14.795	14.928
o,5,2	Oral-B	2	15.211	15.258	14.4	15.137	15.528	15.935	6.667	15.978	16.6347	16.718	14.002	14.5879	13.148	13.406	13.746
o,5,3	Oral-B	2	16.398	17.752	17.943	17.902	16.654	17.43	17.316	17.37	17.865	16.485	17.974	17.725	18.289	17.337	18.583
o,6,1	Oral-B	2	16.003	15.766	16.448	16.842	15.06	17.939	17.643	17.639	16.37	16.877	16.846	15.133	16.349	16.174	15.0473
o,6,2	Oral-B	2	17.638	17.705	16.831	16.707	16.645	16.923	16.383	15.866	15.923	16.418	16.867	16.145	16.926	15.815	15.696
o,6,3	Oral-B	2	17.387	17.897	17.123	17.408	16.024	16.805	16.797	15.322	16.529	14.714	15.483	15.723	17.418	17.365	17.185
b,1,1	Blend-a-Dent	4	2.2987	1.9159	1.891	2.687	2.6256	2.775	2.1849	2.623	1.6001	2.6165	2.5417	2.4202	1.7443	1.7855	1.3262
b,1,2	Blend-a-Dent	4	2.0019	3.1943	2.4627	2.2151	2.4227	2.6442	3.4657	2.9386	3.3189	2.877	2.0725	2.5543	3.1097	3.1361	3.3003
b,1,3	Blend-a-Dent	4	2.8328	2.7077	3.0725	2.688	2.6849	2.617	3.524	2.4087	1.3896	1.2476	3.7278	2.6278	1.8155	2.9059	2.3746
b,2,1	Blend-a-Dent	4	2.7467	2.4974	3.7866	3.2442	2.9842	1.5491	1.711	1.835	2.1887	2.2647	1.842	1.773	2.1719	2.8222	2.7096
b,2,2	Blend-a-Dent	4	3.7882	2.129	1.8321	1.7691	1.54	2.428	2.911	3.3262	2.1998	3.1485	2.0738	3.0934	2.0127	2.4456	2.73
b,2,3	Blend-a-Dent	4	1.885	1.984	2.3584	2.3458	1.5594	2.6814	1.338	1.2079	1.6213	1.472	1.676	2.415	1.751	3.491	1.77
b,3,1	Blend-a-Dent	4	2.6676	2.3904	2.2823	2.4829	2.9177	2.1373	1.8418	2.2163	2.6661	2.9018	2.828	1.65	2.254	1.923	2.0799
b,3,2	Blend-a-Dent	4	3.8519	3.3705	2.4751	1.6537	2.9541	2.1319	2.19	1.0336	1.3216	1.4845	2.4772	1.288	2.9018	3.3355	2.57
b,3,3	Blend-a-Dent	4	3.634	2.1911	3.4198	4.1793	4.0072	3.11	3.986	4.88	3.766	4.017	3.1049	3.3106	4.2412	4.1676	3.254
b,4,1	Blend-a-Dent	4	1.602	1.1838	1.2263	2.3501	1.3444	1.654	2.1221	2.0738	1.9218	1.6088	1.9526	2.5519	1.772	1.8846	2.4025
b,4,2	Blend-a-Dent	4	1.69	2.681	3.6981	2.7246	2.4028	2.632	2.7099	3.4589	2.389	2.3881	1.5554	3.2293	2.4171	2.6762	2.15
b,4,3	Blend-a-Dent	4	1.552	1.167	2.326	2.299	1.7668	2.8	1.932	1.872	2.3343	1.776	1.6	2.519	1.772	1.8756	2.425
b,5,1	Blend-a-Dent	4	1.5941	2.3249	2.2035	2.3405	1.8419	2.7285	3.7612	2.1299	4.6029	3.5842	3.6051	2.3081	3.1043	1.9232	2.353
b,5,2	Blend-a-Dent	4	4.8936	4.0204	4.3318	3.9909	3.1471	2.342	1.1355	2.1097	1.5928	1.189	1.1754	2.0549	2.8132	1.73	1.472
b,5,3	Blend-a-Dent	4	3.264	2.257	3.6598	2.756	2.9465	2.176	3.325	3.642	4.4534	2.856	2.475	2.43	3.1	2.348	4.416
b,6,1	Blend-a-Dent	4	2.2082	1.4503	1.5732	2.286	3.36	2.493	1.73	1.428	2.57	4.156	2.4252	3.9028	2.841	1.9028	2.3317
b,6,2	Blend-a-Dent	4	1.96	2.73	2.2568	2.864	1.594	3.96	2.486	2.751	2.52	4.175	2.56	2.795	1.9218	3.77	3.3881
b,6,3	Blend-a-Dent	4	2.4439	2.2399	2.1131	1.1232	2.1637	1.4845	2.9127	2.749	1.646	1.848	2.126	1.8345	2.7246	2.675	2.4657
dr b,1,1	Dr. Best	3	6.5595	5.136	7.8823	5.0859	5.0372	7.0804	3.0573	4.4424	5.7639	5.8921	6.5409	6.9306	6.5816	4.5311	6.771
dr b,1,2	Dr. Best	3	7.658	7.9396	8.8265	6.5795	6.2891	4.9407	7.3737	5.0463	6.363	6.5762	4.1319	4.8418	4.2985	3.415	3.654
dr b,1,3	Dr. Best	3	4.6015	5.3501	4.2985	5.4704	4.0653	5.62	5.642	7.1014	8.3826	7.6029	4.2759	5.3782	3.3484	3.901	4.5974
dr b,2,1	Dr. Best	3	4.8877	6.2958	5.9132	6.1408	6.3847	3.0112	4.4141	5.4772	4.5239	4.7948	3.4877	4.1213	4.4035	5.4186	5.385
dr b,2,2	Dr. Best	3	4.4468	4.0353	4.6533	3.3002	4.4876	3.2318	4.8498	3.017	3.9985	4.2075	4.5316	4.1336	3.165	4.142	3.8843
dr b,2,3	Dr. Best	3	4.7078	3.4397	4.2509	3.945	3.1118	5.6597	5.2174	6.8301	4.9094	4.0413	5.5213	4.7857	3.875	3.6958	2.9318
dr b,3,1	Dr. Best	3	5.1947	53.0055	4.0181	4.7131	3.4367	3.467	4.2466	4.9956	3.1068	5.4689	4.1592	3.804	5.531	3.9558	3.4965
dr b,3,2	Dr. Best	3	4.8561	4.62	3.5356	3.4448	4.764	9.7229	8.487	7.8048	8.912	8.186	7.006	6.437	6.4599	8.03	8.745
dr b,3,3	Dr. Best	3	6.33	4.83	5.072	5.684	4.457	6.19	7.1255	9.812	7.995	7.13	7.992	8.5772	6.232	7.277	8.1484
dr b,4,1	Dr. Best	3	5.7979	4.54	5.1425	6.6026	7.127	9.6814	7.7878	8.1843	9.219	9.762	8.483	7.56	8.373	6.86	5.42
dr b,4,2	Dr. Best	3	5.5333	5.909	7.1167	6.469	7.807	8.6799	7.115	8.5058	8.516	5.4118	7.548	7.94	7.4555	8.56	7.1212
dr b,4,3	Dr. Best	3	7.2163	8.88	9.036	9.304	8.7304	8.616	6.062	9.8501	7.6214	9.208	7.7288	6.136	4.0843	5.551	7.3018
dr b,5,1	Dr. Best	3	8.855	7.173	8.2919	7.9226	7.435	6.8478	5.4682	8.4449	8.372	8.6537	8.1286	9.9329	8.421	9.088	8.428
dr b,5,2	Dr. Best	3	6.5695	7.6907	6.6672	6.9107	5.56	7.257	6.334	5.0754	6.0064	7.0567	7.7446	8.517	7.9294	7.9898	7.9922
dr b,5,3	Dr. Best	3	5.5916	7.6603	6.5457	7.0735	6.813	5.222	6.8825	5.6481	4.2187	8.8289	6.54	5.802	5.6054	5.9883	5.8018
dr b,6,1	Dr. Best	3	4.8079	3.4763	4.8639	4.8639	5.9862	5.6039	6.1332	6.4939	6.6219	5.7924	3.1478	4.8077	5.2659	4.5656	6.8123
dr b,6,2	Dr. Best	3	4.1576	4.8972	6.5698	5.3397	3.9649	5.1765	5.109	4.484	6.4231	5.093	6.5552	4.5173	4.3925	5.3807	5.0252
dr b,6,3	Dr. Best	3	5.3172	3.3944	4.7359	4.5939	3.6355	4.2378	4.2209	4.3403	6.9443	5.0491	3.5738	4.0491	3.5768	6.1607	5.3681
